# Supplementary material for: Improvement of the In Vitro Cytotoxic Effect on HT-29 Colon Cancer Cells by Combining 5-Fluorouacil and Fluphenazine with Green, Red or Brown Propolis
Source: Molecules. 2023 Apr 12;28(8):3393. doi: 10.3390/molecules28083393 (PMC10145548; doi:10.3390/molecules28083393)
Supplement: Supplementary file 1 [file molecules-28-03393-s001.zip]

Archive with 1 entries (1 files):
- molecules-2259221-supplementary.pdf
